# Supplementary material for: Training in obstetric and neonatal emergencies in Mexico: effect on knowledge and self-efficacy by gender, age, shift, and profession
Source: BMC Med Educ. 2020 Mar 31;20:97. doi: 10.1186/s12909-020-02005-8 (PMC7110675; doi:10.1186/s12909-020-02005-8)
Supplement: Supplementary file 1 — Additional file 1:Table 1. Multiple logistic model of the determinants of study drop-out (0 = remained in the study; 1 = dropped out). [file 12909_2020_2005_MOESM1_ESM.xlsx]

## Sheet: Hoja1
Additional Table 1. Multiple logistic model of the determinants of study drop-out (0= remained in the study; 1=dropped out).
Variable	Odds Ratio	p-value	95% Confidence Interval
Gender (0=female, 1=male)	2.75756	0.015	1.21614	6.2527
Age (years)	1.00048	0.975	0.970169	1.03174
Shift (reference: morning)
Afternoon	0.209918	0.041	0.0470021	0.937522
Night	0.453013	0.136	0.159784	1.28437
Weekends and Holidays	0.345195	0.047	0.121028	0.984556
Profession (0=others, 1= doctors)	5.4432	0.004	1.7015	17.4131
