# Supplementary material for: Training in obstetric and neonatal emergencies in Mexico: effect on knowledge and self-efficacy by gender, age, shift, and profession
Source: BMC Med Educ. 2020 Mar 31;20:97. doi: 10.1186/s12909-020-02005-8 (PMC7110675; doi:10.1186/s12909-020-02005-8)
Supplement: Supplementary file 2 — Additional file 2:Table 2. Baseline knowledge and self-efficacy of PRONTO training participants, 2013–2014. [file 12909_2020_2005_MOESM2_ESM.xlsx]

## Sheet: Hoja1
Additional Table 2. Baseline knowledge and self-efficacy of PRONTO training participants, 2013–2014
Variables		Knowledge						Self-efficacy
		OH	NR	PE	ShD	Overall		OH	NR	PE	ShD	Overall
		mean(SE)						mean(SE)
Age (years)
	<30 (ref)	50.3(1.8)	54.1(2.3)	54.6(2.5)	53.5(3.4)	52.2(1.7)		68.0(2.8)	66.6(2.6)	68.4(2.8)	57.5(3.7)	80.0(2.0)
	30,49	50.3(1.1)	49.1(1.4)	53.5(1.5)	57.0(2.1)	52.7(1.0)		74.8(1.7)	74.7(1.6)	77.2(1.7)	62.0(2.3)	85.5(1.2)
	50+	51.0(2.1)	41.0(2.6)	56.8(3.0)	59.6(4.2)	50.5(1.9)		80.0(3.2)	72.5(3.1)	73.7(3.5)	64.3(4.7)	81.9(2.3)
Sex
	Men	56.5(1.3)	51.5(1.8)	63.4(2.1)	64.3(3.0)	56.9(1.2)		84.2(1.9)	78.8(1.9)	82.0(2.5)	72.2(3.1)	88.9(1.4)
	Women	46.9(1.0)	48.0(1.4)	50.5(1.3)	53.1(1.9)	49.9(0.9)		68.2(1.5)	69.0(1.5)	71.9(1.6)	57.2(2.0)	81.2(1.1)
Profession
	OBGYN	66.2(1.9)	49.8(2.7)	68.4(3.0)	81.7(4.1)	63.6(1.8)		93.5(2.8)	68.4(3.0)	92.5(3.6)	86.9(4.5)	89.4(2.3)
	Nurses	42.4(1.1)	42.2(1.6)	46.3(1.5)	44.6(2.0)	44.3(1.0)		59.7(1.7)	63.3(1.8)	69.0(1.7)	51.4(2.3)	78.4(1.4)
	Midwives / obstetric nurses	41.7(5.7)	58.3(7.8)	43.3(7.0)	54.8(9.5)	51.8(5.0)		86.4(8.2)	81.7(8.7)	59.7(8.1)	76.5(11.0)	85.8(6.8)
	Interns	52.0(5.2)	58.6(7.2)	72.5(8.5)	60.7(11.6)	58.9(5.0)		54.6(7.6)	63.1(8.0)	63.3(9.9)	62.9(14.2)	63.2(6.3)
	General practitioners	51.6(1.5)	53.9(2.0)	61.0(2.2)	66.1(3.0)	56.0(1.4)		84.8(2.2)	80.1(2.3)	80.6(2.6)	67.4(3.3)	87.4(1.8)
	Pediatricians	52.4(3.6)	79.3(4.9)	56.7(5.7)	66.7(7.7)	63.8(3.2)		63.3(5.2)	97.0(5.5)	58.9(7.0)	49.4(8.2)	84.3(4.3)
	Other medical specialists	56.4(2.0)	48.7(2.8)	63.0(3.8)	62.1(5.2)	54.8(1.9)		79.7(3.0)	81.4(3.3)	81.9(4.5)	66.1(5.5)	89.0(2.5)
Shift
	Morning	51.8(1.2)	48.5(1.5)	54.2(1.7)	59.4(2.3)	52.5(1.0)		74.6(1.8)	69.8(1.8)	72.8(2.0)	60.3(2.6)	83.9(1.3)
	Afternoon	45.5(2.1)	50.5(2.8)	52.0(2.8)	50.0(3.9)	49.5(1.9)		69.6(3.3)	74.1(3.2)	71.3(3.4)	56.8(4.4)	83.1(2.4)
	Night	46.9(2.0)	47.7(2.7)	49.8(2.9)	49.5(4.0)	49.1(1.8)		72.7(3.2)	72.7(3.0)	76.4(3.4)	60.0(4.6)	83.1(2.4)
	Extended (weekends and holidays)	53.4(2.1)	52.8(2.8)	59.7(3.1)	54.8(4.2)	55.1(2.0)		75.0(3.3)	78.1(3.2)	78.1(3.6)	68.6(4.7)	82.6(2.4)
OH: Obstetric Hemorraghe; NR:Neonatal Resuscitation; PE: Preeclampsia/Eclampsia; ShD: Shoulder Dystocia; SE: Standard Error
