# Supplementary material for: Training in obstetric and neonatal emergencies in Mexico: effect on knowledge and self-efficacy by gender, age, shift, and profession
Source: BMC Med Educ. 2020 Mar 31;20:97. doi: 10.1186/s12909-020-02005-8 (PMC7110675; doi:10.1186/s12909-020-02005-8)
Supplement: Supplementary file 3 — Additional file 3:Table 3. Adjusted knowledge and self-efficacy score differences at baseline (pre-training), by topic and participants’ characteristics. [file 12909_2020_2005_MOESM3_ESM.xlsx]

## Sheet: Hoja1
Additional Table 3. Adjusted knowledge and self-efficacy score differences at baseline (pre-training),by topic and participants’ characteristics.
		Obstetric hemorrhage		Neonatal resuscitation		Preeclampsia/eclampsia		Shoulder dystocia		Average overall score
		n=318		n=318		n=250		n=250		n=347
		Coef	95% CI	Coef	95% CI	Coef	95% CI	Coef	95% CI	Coef	95% CI
Knowledge
Sex	Male (ref)	-		-		-		-		-
	Female	-2.14	(-5.86,1.58)	1.68	(-3.45,6.81)	-4.19	(-9.13,- 0.76)	1.81	(-4.87,8.48)	0.09	(-3.12,3.29)
Age (years)	<30 (ref)	-		-		-		-		-
	30,49	-3.12	(-7.03,0.79)	-5.40**	(-10.76,-0.04)	-1.46	(-6.19,- 3.27)	-0.51	(-6.89,5.87)	-2.02	(-5.34,1.31)
	50+	-6.056**	(-11.21,-0.90)	-13.47***	(-20.52,-6.42)	0.68	(-5.73,- 7.08)	-0.68	(-9.33,7.96)	-5.65**	(-10.03,-1.27)
Profession	OBGYN (ref)	-		-		-		-	1	-
	Nurses	-22.03***	(-27.27,-16.79)	-8.01**	(-15.12,-0.88)	-18.99***	(-25.59,-12.39)	-35.39***	(-44.30,-26.48)	-18.84***	(-23.27,-14.41)
	Midwives / obstetric nurses	-18.47***	(-30.37,-6.57)	1.91	(-14.89,18.72)	-23.08***	(-36.46,-9.70)	-25.23***	(-43.28,-7.17)	-12.25**	(-22.14,-2.35)
	Interns	-20.20***	(-32.06,-8.34)	3.11	(-13.29,19.51)	2.32	(-14.39,19.04)	-22.39*	(-44.96,0.17)	-8.62	(-19.04,1.81)
	General practitioners	-13.33***	(-18.66,-8.01)	4.68	(-2.52,11.88)	-8.53**	(-15.43,-1.64)	-12.34***	(-21.65,-3.04)	-7.20***	(-11.74,-2.67)
	Pediatricians	-15.08***	(-23.78,-6.38)	29.82***	(18.04,41.60)	-15.05**	(-26.88,-3.23)	-14.60*	(-30.57,1.36)	-1.5	(-8.89,5.89)
	Other medical specialists	-10.78***	(-16.98,-4.58)	-1.03	(-9.39,7.33)	-5.95	(-14.68,- 2.78)	-18.69***	(-30.47,-6.90)	-9.25***	(-14.52,-3.98)
Working shift	Day (ref)	-		-		-		-		-
	Afternoon	-3.12	(-7.03,0.80)	-5.40**	(-10.76,-0.04)	-1.46	(-6.19,3.27)	-0.51	(-6.89,5.87)	-2.02	(-5.34,1.31)
	Night	-6.06***	(-11.21,-0.90)	-13.47***	(-20.52,-6.42)	0.68	(-5.77,7.08)	-0.68	(-9.33,7.96)	-5.65**	(-10.03,-1.27)
	Extended (weekends and holidays)	-2.14	(-5.86,1.58)	1.68	(-3.45,6.81)	-4.19	(-9.13,0.76)	1.81	(-4.87,8.48)	0.09	(-3.12,3.29)
Self-efficacy
Sex	Male (ref)	-		-		-		-		-
	Female	-3.98*	(-8.60,0.64)	-3.32	(-8.02,1.37)	-2.215	(-8.14,3.71)	-5.54	(-12.70,1.622)	-4.02**	(-7.80,-0.23)
		Obstetric hemorrhage		Neonatal resuscitation		Preeclampsia/eclampsia		Shoulder dystocia		Average overall score
		n=318		n=318		n=250		n=250		n=347
		Coef	95% CI	Coef	95% CI	Coef	95% CI	Coef	95% CI	Coef	95% CI
Age (years)	<30 (ref)	-		-		-		-		-
	30,49	3.86	(-1.04,8.77)	7.85***	(2.94,12.76)	5.05*	(-0.50,10.61)	2.96	(-3.825,9.746)	4.24**	(0.24,8.24)
	50+	8.61***	(2.14,15.08)	8.79***	(2.17,15.40)	0.39	(-7.24,8.02)	4.12	(-5.429,13.67)	1.84	(-3.48,7.163)
Profession	OBGYN (ref)	-		-		-		-		-
	Nurses	-24.07***	(-31.00,-17.15)	0.141	(-6.40,6.68)	-21.33***	(-29.54,-13.11)	-29.16***	(-39.52,-18.80)	-3.58	(-9.24,2.09)
	Midwives / obstetric nurses	-1.93	(-16.69,12.84)	19.63***	(4.72,34.55)	-29.13***	(-44.70,-13.57)	-5.84	(-26.02,14.33)	2.78	(-9.54,15.10)
	Interns	-27.56***	(-42.33,-12.79)	3.33	(-11.32,17.98)	-29.70***	(-49.51,-9.89)	-27.87**	(-53.35,-2.382)	-17.81***	(-29.91,-5.71)
	General practitioners	-3.83	(-10.57,2.91)	13.53***	(6.98,20.08)	-10.99***	(-19.25,-2.74)	-15.71***	(-25.65,-5.776)	0.62	(-4.79,6.02)
	Pediatricians	-29.41***	(-40.28,-18.55)	24.44***	(13.66,35.22)	-38.05***	(-52.73,-23.37)	-36.80***	(-53.42,-20.18)	-5.5	(-14.22,3.22)
	Other medical specialists	-10.96***	(-18.75,-3.17)	15.29***	(7.51,23.07)	-11.38**	(-21.98,-0.77)	-19.85***	(-32.34,-7.367)	1.83	(-4.46,8.12)
Working shift	Day (ref)	-		-		-		-		-
	Afternoon	-0.31	(-5.86,5.24)	3.14	(-2.38,8.67)	1.26	(-4.96,7.48)	0.89	(-6.790,8.580)	-0.63	(-5.18,3.92)
	Night	-1.3	(-6.65,4.05)	1.99	(-3.31,7.29)	5.28	(-1.01,11.56)	4.47	(-3.395,12.34)	-2.34	(-6.76,2.08)
	Extended (weekends and holidays)	-0.67	(-6.30,4.96)	4.45	(-1.27,10.17)	6.73	(-0.39,13.86)	8.21	(-0.318,16.75)	-2.17	(-6.77,2.43)
Coef: Coefficient from mixed-effects regression models, CI: confidence interval. *** p<0.01, ** p<0.05
