# Supplementary material for: Training in obstetric and neonatal emergencies in Mexico: effect on knowledge and self-efficacy by gender, age, shift, and profession
Source: BMC Med Educ. 2020 Mar 31;20:97. doi: 10.1186/s12909-020-02005-8 (PMC7110675; doi:10.1186/s12909-020-02005-8)
Supplement: Supplementary file 4 — Additional file 4:Table 4. Change in average knowledge and self-efficacy scores after PRONTO training, by topic and participants’ characteristics. [file 12909_2020_2005_MOESM4_ESM.xlsx]

## Sheet: Hoja1
Additional table 4. Change in average knowledge and self-efficacy scores after PRONTO training, by topic and participants' characteristics
		Obstetric hemorrhage		Neonatal resuscitation		Preeclampsia/eclampsia		Shoulder dystocia		Average overall score
		n=318		n=318		n=250		n=250		n=347
		Change	95% CI	Change	95% CI	Change	95% CI	Change	95% CI	Change	95% CI
Knowledge
Sex	Male	18.9	(15.9,21.8)	24.2	(19.3,29)	13.2	(8.1,18.3)	23.3	(16.4,30.2)	20.1	(17.4,22.8)
	Female	20.6	(18.5,22.7)	22.8	(19.4,26.2)	17.1	(14.2,20.1)	17.8	(13.8,21.8)	19.8	(18,21.6)
Age (years)	<30	19.3	(16,22.6)	23	(17.6,28.4)	13.7	(8.7,18.7)	20.4	(13.7,27.1)	19.8	(16.8,22.8)
	30,49	21.6	(19.5,23.6)	24.3	(21,27.6)	17.3	(14.3,20.4)	19.3	(15.2,23.3)	20.8	(19,22.6)
	50+	14.9	(10.8,19.1)	20.1	(13.4,26.8)	14.2	(8,20.4)	18.1	(9.7,26.4)	16.4	(12.8,20.1)
Profession	OBGYN	13.7	(9.2,18.2)	25.7	(18.4,33.1)	9.5	(2.2,16.9)	7.6	(-2.3,17.5)	16.6	(12.5,20.6)
	Nurses	20.9	(18.4,23.5)	24.8	(20.6,28.9)	19.2	(15.7,22.7)	25.9	(21.2,30.6)	22	(19.8,24.3)
	Midwives / obstetric nurses	18	(6.6,29.3)	14.7	(-3.9,33.3)	15.4	(0.3,30.5)	24.3	(4,44.5)	15.9	(6.1,25.7)
	Interns	24.8	(13.3,36.4)	11.6	(-7,30.2)	11.2	(-7.9,30.3)	26.6	(0.9,52.2)	16.9	(6.1,27.7)
	General practitioners	21.9	(18.7,25.2)	22.6	(17.3,27.9)	13.6	(8.3,18.9)	11.8	(4.6,19)	18.7	(15.7,21.6)
	Pediatricians	24.6	(16.7,32.6)	8.7	(-4.3,21.7)	21.9	(8.9,34.9)	10.1	(-7.3,27.6)	16	(9,23)
	Other medical specialists	17.1	(12,22.2)	25.5	(17.2,33.8)	9.3	(0.5,18.2)	14.7	(2.8,26.7)	20.6	(16,25.1)
Working shift	Day	19.4	(17.2,21.6)	24.8	(21.1,28.4)	15.1	(11.8,18.5)	15.4	(10.9,19.9)	19.7	(17.7,21.7)
	Afternoon	21.6	(17.8,25.4)	19.5	(13.3,25.8)	17	(11.2,22.7)	21.9	(14.2,29.6)	19	(15.6,22.3)
	Night	22.4	(18.7,26)	24	(18,30)	16.3	(10.5,22)	25.9	(18.2,33.6)	22.3	(19,25.5)
	Extended (weekends and holidays)	17.3	(13.2,21.3)	21.8	(15.1,28.5)	17.5	(10.9,24.1)	22.3	(13.4,31.1)	18.7	(14.9,22.4)
		Obstetric hemorrhage		Neonatal resuscitation		Preeclampsia/eclampsia		Shoulder dystocia		Average overall score
		n=318		n=318		n=250		n=250		n=347
		Change	95% CI	Change	95% CI	Change	95% CI	Change	95% CI	Change	95% CI
Self-efficacy
Sex	Male	11	(6.9,15)	15.4	(10.9,20)	12.9	(7.6,18.2)	23.2	(16.1,30.4)	3.9	(0,7.8)
	Female	12.2	(8.8,15.5)	16.2	(12.8,19.7)	13.1	(9.6,16.5)	26.4	(22.1,30.7)	6.1	(3,9.3)
Age (years)	<30	15.8	(11.3,20.2)	22.3	(17.3,27.2)	17.2	(12.1,22.3)	29.4	(22.6,36.2)	8.7	(4.5,12.8)
	30,49	10.9	(7.5,14.2)	14	(10.7,17.4)	11.7	(8.2,15.2)	24.8	(20.4,29.2)	4.2	(1,7.4)
	50+	8.7	(3.3,14.2)	13.3	(7.1,19.5)	11.5	(5.1,18)	21.5	(12.8,30.2)	4.3	(-0.7,9.4)
Profession	OBGYN	5.1	(-0.5,10.7)	24.2	(17.6,30.8)	4.5	(-2.8,11.9)	9.4	(-0.2,18.9)	6.6	(1.3,11.8)
	Nurses	15.4	(11.7,19.2)	18.6	(14.5,22.7)	12.6	(8.6,16.7)	28.7	(23.4,34.1)	5.6	(1.8,9.3)
	Midwives / obstetric nurses	2.7	(-12.3,17.7)	-6.3	(-22.2,9.6)	17.7	(1.7,33.8)	5.8	(-15.7,27.3)	0	(-13.7,13.7)
	Interns	20.7	(6.5,34.8)	16.1	(0.2,32.1)	19.8	(1.3,38.3)	23	(-3.5,49.4)	16.9	(4.1,29.7)
	General practitioners	7.2	(2.6,11.8)	12.2	(7.4,17.1)	14.4	(8.9,19.8)	26.6	(19.6,33.5)	3.6	(-0.5,7.7)
	Pediatricians	25.5	(15.6,35.3)	3.3	(-7.7,14.4)	32	(18.7,45.3)	40.8	(24.3,57.3)	8	(-0.9,16.9)
	Other medical specialists	10.1	(3.5,16.8)	12.5	(4.8,20.2)	13.6	(4.8,22.3)	24.5	(13,35.9)	4.1	(-1.8,10.1)
Working shift	Day	13.1	(9.7,16.5)	17.5	(13.8,21.1)	15.3	(11.6,19)	28	(23.4,32.7)	4.8	(1.6,8)
	Afternoon	10.4	(5,15.7)	15.2	(9.6,20.8)	13.1	(7.2,19.1)	27.5	(19.5,35.6)	5.3	(0.5,10.2)
	Night	10.9	(5.9,15.9)	16.2	(10.8,21.6)	10.9	(5,16.8)	22.4	(14.3,30.5)	6.1	(1.4,10.8)
	Extended (weekends and holidays)	9.7	(4.5,14.9)	11.8	(5.7,17.9)	7.9	(1.1,14.7)	18.3	(9.5,27.1)	6	(1,10.9)
Mean changes were estimated from mixed-effects linear regression models, including interaction terms for each participant's covariates, CI: confidence interval
